# Supplementary material for: Preparation of Viable Human Neurites for Neurobiological and Neurodegeneration Studies
Source: Cells. 2024 Jan 27;13(3):242. doi: 10.3390/cells13030242 (PMC10854604; doi:10.3390/cells13030242)
Supplement: Supplementary file 1 [file cells-13-00242-s001.zip]

Archive with 2 entries (2 files):
- Br乴l2024_Supplementary_Material_revision.pdf
- Br乴l2024_supplementary_video.avi
